# Supplementary material for: PreLnc: An Accurate Tool for Predicting lncRNAs Based on Multiple Features
Source: Genes (Basel). 2020 Aug 23;11(9):981. doi: 10.3390/genes11090981 (PMC7563287; doi:10.3390/genes11090981)
Supplement: Supplementary file 1 [file genes-11-00981-s001.zip]

Archive with 18 entries (17 files):
- manuscript-supplementary/
- __MACOSX/._manuscript-supplementary
- manuscript-supplementary/~$ditional_File_3.docx
- __MACOSX/manuscript-supplementary/._~$ditional_File_3.docx
- manuscript-supplementary/~$ditional_File_2.docx
- __MACOSX/manuscript-supplementary/._~$ditional_File_2.docx
- manuscript-supplementary/.DS_Store
- __MACOSX/manuscript-supplementary/._.DS_Store
- manuscript-supplementary/Additional File 1 Table S1 Detailed parameters of adjusted P-value and Z-value.xlsx
- __MACOSX/manuscript-supplementary/._Additional File 1 Table S1 Detailed parameters of adjusted P-value and Z-value.xlsx
- manuscript-supplementary/~$Additional File 1 Table S1 Detailed parameters of adjusted P-value and Z-value.xlsx
- __MACOSX/manuscript-supplementary/._~$Additional File 1 Table S1 Detailed parameters of adjusted P-value and Z-value.xlsx
- manuscript-supplementary/Additional File 3 Table S3 F-measure and Sensitivity on Arabidopsis thaliana Oryza sativa and Zea mays.xlsx
- __MACOSX/manuscript-supplementary/._Additional File 3 Table S3 F-measure and Sensitivity on Arabidopsis thaliana Oryza sativa and Zea mays.xlsx
- manuscript-supplementary/~$ditional_File_1.docx
- __MACOSX/manuscript-supplementary/._~$ditional_File_1.docx
- manuscript-supplementary/Additional File 2 Table S2 F-measure and Sensitivity on Humans Mice and Cows.xlsx
- __MACOSX/manuscript-supplementary/._Additional File 2 Table S2 F-measure and Sensitivity on Humans Mice and Cows.xlsx
