# Supplementary material for: PreLnc: An Accurate Tool for Predicting lncRNAs Based on Multiple Features
Source: Genes (Basel). 2020 Aug 23;11(9):981. doi: 10.3390/genes11090981 (PMC7563287; doi:10.3390/genes11090981)
Supplement: Supplementary file 1 [file genes-11-00981-s001.zip › manuscript-supplementary/Additional File 1 Table S1 Detailed parameters of adjusted P-value and Z-value.xlsx]

## Sheet: Table S1-1 humans
no.	tri-nucleotide	P-value	|z|	adjust P-value
3	AAG	0	34.656	0
33	GAA	0	34.443	0
43	GGG	0	29.4	0
18	CAC	0	26.623	0
17	CAA	0	26.416	0
36	GAT	0	25.899	0
2	AAC	0	20.752	0
20	CAT	0	18.622	0
15	ATG	0	16.118	0
49	TAA	0	15.948	0
51	TAG	0	15.207	0
1	AAA	0	14.375	0
30	CTC	0	14.29	0
50	TAC	0	13.872	0
59	TGG	0	13.513	0
16	ATT	0	13.216	0
44	GGT	0	12.707	0
34	GAC	0	12.234	0
14	ATC	0	12.183	0
45	GTA	0	11.87	0
61	TTA	0	11.329	0
27	CGG	0	11.071	0
29	CTA	0	10.148	0
55	TCG	0	9.616	0
25	CGA	0	9.319	0
42	GGC	0	9.011	0
19	CAG	0	8.214	0
35	GAG	0	8.07	0
64	TTT	0	7.359	0
56	TCT	0	7.212	0
41	GGA	0	6.767	0
38	GCC	0	6.278	0
40	GCT	0	5.956	0
57	TGA	0	5.843	0
12	AGT	0	5.79	0
46	GTC	0	5.741	0
23	CCG	0	5.642	0
62	TTC	0	5.404	0
7	ACG	0	4.905	0
53	TCA	0	4.753	0
4	AAT	0	4.452	0
22	CCC	0	4.159	0
37	GCA	0	4.066	0
9	AGA	0	3.966	0
21	CCA	0	3.941	0
32	CTT	0	3.728	0
11	AGG	0	3.706	0
5	ACA	0	3.582	0
10	AGC	0	3.561	0
47	GTG	0	3.551	0
28	CGT	0	3.531	0
13	ATA	0.001	3.351	0.00123077
39	GCG	0.004	2.878	0.00483019
8	ACT	0.005	2.777	0.00592593
26	CGC	0.007	2.693	0.00814545
31	CTG	0.014	2.459	0.0157193
63	TTG	0.014	2.454	0.0157193
60	TGT	0.021	2.308	0.0231724
58	TGC	0.036	2.092	0.0390508
54	TCC	0.114	1.579	0.1216
52	TAT	0.455	0.746	0.477377
6	ACC	0.566	0.574	0.578032
24	CCT	0.569	0.569	0.578032
48	GTT	0.855	0.183	0.855

## Sheet: Table S1-2 mice
no.	tri-nucleotide	P-value	|z|	adjust P-value
25	CGA	0	17.809	0
27	CGG	0	14.322	0
43	GGG	0	12.753	0
64	TTT	0	12.671	0
36	GAT	0	12.542	0
3	AAG	0	12.386	0
59	TGG	0	12.361	0
57	TGA	0	12.309	0
12	AGT	0	12.214	0
18	CAC	0	11.761	0
44	GGT	0	11.576	0
19	CAG	0	11.07	0
34	GAC	0	10.744	0
10	AGC	0	10.707	0
33	GAA	0	10.405	0
42	GGC	0	8.311	0
30	CTC	0	8.05	0
51	TAG	0	8.001	0
39	GCG	0	7.278	0
26	CGC	0	6.363	0
52	TAT	0	6.087	0
47	GTG	0	5.854	0
53	TCA	0	5.16	0
21	CCA	0	4.509	0
50	TAC	0	3.757	0
7	ACG	0	3.572	0
35	GAG	0.001	3.443	0.00228571
9	AGA	0.001	3.332	0.00228571
20	CAT	0.003	2.997	0.00662069
28	CGT	0.004	2.719	0.00853333
49	TAA	0.015	2.422	0.0309677
8	ACT	0.027	2.217	0.054
45	GTA	0.03	2.17	0.0581818
1	AAA	0.032	2.143	0.0602353
37	GCA	0.064	1.852	0.117029
11	AGG	0.079	1.756	0.140444
24	CCT	0.126	1.53	0.212211
6	ACC	0.126	1.528	0.212211
38	GCC	0.186	1.322	0.305231
46	GTC	0.193	1.302	0.3088
61	TTA	0.243	1.167	0.379317
40	GCT	0.265	1.115	0.40381
48	GTT	0.275	1.091	0.409302
4	AAT	0.299	1.038	0.434909
23	CCG	0.318	0.999	0.450783
58	TGC	0.324	0.986	0.450783
29	CTA	0.335	0.964	0.45617
22	CCC	0.352	0.931	0.466286
15	ATG	0.357	0.92	0.466286
2	AAC	0.394	0.853	0.50432
17	CAA	0.441	0.77	0.546462
31	CTG	0.444	0.766	0.546462
5	ACA	0.489	0.692	0.590491
54	TCC	0.507	0.663	0.600889
62	TTC	0.594	0.534	0.6912
63	TTG	0.615	0.503	0.702857
14	ATC	0.664	0.435	0.745544
16	ATT	0.691	0.397	0.762483
13	ATA	0.714	0.366	0.774508
32	CTT	0.785	0.273	0.837333
60	TGT	0.895	0.132	0.928
55	TCG	0.899	0.127	0.928
41	GGA	0.924	0.096	0.937
56	TCT	0.937	0.079	0.937

## Sheet: Table S1-3 cows
no.	tri-nucleotide	P-value	|z|	adjust P-value
14	ATC	0	12.512	0
29	CTA	0	10.407	0
4	AAT	0	9.951	0
16	ATT	0	8.465	0
36	GAT	0	8.29	0
53	TCA	0	8.179	0
61	TTA	0	7.711	0
8	ACT	0	7.642	0
43	GGG	0	7.591	0
6	ACC	0	7.233	0
49	TAA	0	7.139	0
21	CCA	0	6.539	0
31	CTG	0	6.529	0
15	ATG	0	6.269	0
37	GCA	0	6.012	0
17	CAA	0	5.908	0
7	ACG	0	5.796	0
51	TAG	0	5.361	0
2	AAC	0	5.209	0
46	GTC	0	5.08	0
50	TAC	0	4.491	0
45	GTA	0	4.408	0
42	GGC	0	4.237	0
58	TGC	0	4.184	0
63	TTG	0	4.047	0
22	CCC	0	3.809	0
19	CAG	0	3.786	0
10	AGC	0	3.782	0
34	GAC	0	3.779	0
20	CAT	0	3.706	0
28	CGT	0	3.576	0
48	GTT	0.001	3.418	0.00193939
27	CGG	0.001	3.182	0.00193939
35	GAG	0.002	3.133	0.00376471
33	GAA	0.01	2.591	0.0182857
60	TGT	0.011	2.543	0.0195556
3	AAG	0.02	2.327	0.0345946
11	AGG	0.042	2.03	0.0707368
30	CTC	0.06	1.881	0.0984615
40	GCT	0.062	1.867	0.0992
5	ACA	0.074	1.784	0.115512
9	AGA	0.086	1.716	0.131048
38	GCC	0.091	1.688	0.135442
64	TTT	0.094	1.675	0.136727
41	GGA	0.118	1.565	0.165565
18	CAC	0.119	1.558	0.165565
23	CCG	0.161	1.402	0.218667
13	ATA	0.164	1.39	0.218667
57	TGA	0.256	1.136	0.334367
39	GCG	0.303	1.03	0.382745
25	CGA	0.305	1.025	0.382745
32	CTT	0.335	0.964	0.412308
56	TCT	0.343	0.949	0.414189
26	CGC	0.442	0.769	0.523852
52	TAT	0.497	0.679	0.578327
62	TTC	0.551	0.597	0.629714
1	AAA	0.564	0.576	0.633263
12	AGT	0.598	0.527	0.659862
47	GTG	0.658	0.442	0.713763
44	GGT	0.681	0.411	0.7264
59	TGG	0.71	0.372	0.744918
24	CCT	0.758	0.308	0.782452
55	TCG	0.853	0.185	0.86654
54	TCC	0.936	0.08	0.936

## Sheet: Table S1-4 A.thaliana
no.	tri-nucleotide	P-value	|z|	adjust P-value
36	GAT	0	28.755	0
4	AAT	0	24.804	0
51	TAG	0	20.527	0
49	TAA	0	18.891	0
14	ATC	0	18.726	0
16	ATT	0	18.527	0
61	TTA	0	16.228	0
29	CTA	0	14.805	0
15	ATG	0	12.956	0
53	TCA	0	10.489	0
8	ACT	0	10.448	0
45	GTA	0	9.874	0
2	AAC	0	9.563	0
34	GAC	0	9.504	0
17	CAA	0	7.455	0
52	TAT	0	7.217	0
55	TCG	0	7.216	0
6	ACC	0	7.015	0
19	CAG	0	6.723	0
21	CCA	0	6.534	0
64	TTT	0	6.011	0
43	GGG	0	5.862	0
13	ATA	0	5.816	0
20	CAT	0	5.77	0
40	GCT	0	5.709	0
25	CGA	0	5.543	0
23	CCG	0	5.305	0
48	GTT	0	4.721	0
38	GCC	0	4.584	0
63	TTG	0	4.409	0
10	AGC	0	4.215	0
56	TCT	0	4.153	0
46	GTC	0	4.047	0
58	TGC	0	3.983	0
1	AAA	0	3.926	0
59	TGG	0	3.846	0
41	GGA	0	3.835	0
11	AGG	0	3.817	0
28	CGT	0	3.615	0
31	CTG	0	3.489	0
44	GGT	0.002	3.119	0.00312195
30	CTC	0.006	2.766	0.00914286
35	GAG	0.007	2.719	0.0104186
5	ACA	0.008	2.652	0.0116364
60	TGT	0.037	2.091	0.0526222
18	CAC	0.043	2.025	0.0598261
33	GAA	0.044	2.018	0.0599149
9	AGA	0.048	1.98	0.064
47	GTG	0.074	1.786	0.0966531
50	TAC	0.085	1.725	0.1088
26	CGC	0.098	1.655	0.12298
37	GCA	0.128	1.523	0.157538
39	GCG	0.224	1.217	0.270491
54	TCC	0.278	1.085	0.322286
62	TTC	0.281	1.079	0.322286
32	CTT	0.282	1.076	0.322286
12	AGT	0.418	0.81	0.469333
42	GGC	0.482	0.704	0.531862
7	ACG	0.52	0.644	0.561067
22	CCC	0.526	0.635	0.561067
57	TGA	0.572	0.566	0.600131
3	AAG	0.759	0.307	0.783484
24	CCT	0.87	0.164	0.88381
27	CGG	0.979	0.027	0.979

## Sheet: Table S1-5 O.sativa
no.	tri-nucleotide	P-value	|z|	adjust P-value
36	GAT	0	69.513	0
4	AAT	0	54.632	0
51	TAG	0	45.617	0
49	TAA	0	41.94	0
25	CGA	0	18.456	0
10	AGC	0	18.282	0
12	AGT	0	17.626	0
57	TGA	0	16.92	0
11	AGG	0	15.655	0
41	GGA	0	15.596	0
20	CAT	0	14.478	0
14	ATC	0	10.962	0
2	AAC	0	10.894	0
50	TAC	0	10.433	0
17	CAA	0	10.196	0
34	GAC	0	10.013	0
15	ATG	0	9.367	0
19	CAG	0	8.887	0
16	ATT	0	8.514	0
29	CTA	0	7.469	0
52	TAT	0	7.398	0
45	GTA	0	6.147	0
61	TTA	0	6.135	0
7	ACG	0	6.033	0
13	ATA	0	5.564	0
37	GCA	0	5.431	0
43	GGG	0	4.961	0
3	AAG	0	4.922	0
1	AAA	0	4.788	0
6	ACC	0	4.054	0
8	ACT	0	4.018	0
21	CCA	0	3.592	0
53	TCA	0.001	3.423	0.00188235
35	GAG	0.001	3.363	0.00188235
26	CGC	0.002	3.052	0.00365714
33	GAA	0.011	2.53	0.0195556
22	CCC	0.012	2.506	0.0207568
55	TCG	0.019	2.346	0.0311795
59	TGG	0.019	2.339	0.0311795
39	GCG	0.027	2.206	0.0432
40	GCT	0.048	1.981	0.0749268
30	CTC	0.071	1.803	0.10819
31	CTG	0.103	1.629	0.153302
44	GGT	0.132	1.506	0.192
27	CGG	0.187	1.321	0.265956
58	TGC	0.201	1.279	0.279652
23	CCG	0.217	1.234	0.295489
47	GTG	0.251	1.148	0.330449
46	GTC	0.253	1.142	0.330449
32	CTT	0.262	1.122	0.33536
64	TTT	0.281	1.077	0.340148
5	ACA	0.282	1.075	0.340148
60	TGT	0.282	1.075	0.340148
42	GGC	0.287	1.065	0.340148
18	CAC	0.357	0.922	0.415418
54	TCC	0.388	0.864	0.443429
38	GCC	0.427	0.794	0.473379
63	TTG	0.429	0.79	0.473379
24	CCT	0.518	0.647	0.561898
48	GTT	0.608	0.513	0.648533
9	AGA	0.628	0.484	0.658885
28	CGT	0.7	0.386	0.722581
56	TCT	0.902	0.123	0.916317
62	TTC	0.983	0.021	0.983

## Sheet: Table S1-6 Z.mays
no.	tri-nucleotide	P-value	|z|	adjust P-value
36	GAT	0	85.182	0
51	TAG	0	70.494	0
4	AAT	0	55.338	0
49	TAA	0	48.165	0
12	AGT	0	33.835	0
57	TGA	0	28.721	0
34	GAC	0	27.782	0
25	CGA	0	26.277	0
19	CAG	0	23.827	0
10	AGC	0	23.792	0
11	AGG	0	21.429	0
2	AAC	0	21.052	0
41	GGA	0	18.773	0
17	CAA	0	18.727	0
20	CAT	0	15.321	0
39	GCG	0	15.26	0
50	TAC	0	10.382	0
52	TAT	0	9.927	0
56	TCT	0	9.178	0
22	CCC	0	9.108	0
14	ATC	0	8.847	0
29	CTA	0	7.423	0
8	ACT	0	7.1	0
40	GCT	0	7.048	0
33	GAA	0	6.764	0
15	ATG	0	6.249	0
35	GAG	0	6.139	0
45	GTA	0	6.109	0
5	ACA	0	5.912	0
43	GGG	0	5.604	0
44	GGT	0	5.595	0
60	TGT	0	5.13	0
1	AAA	0	4.854	0
58	TGC	0	4.723	0
32	CTT	0	4.691	0
28	CGT	0	4.517	0
6	ACC	0	4.339	0
38	GCC	0	4.26	0
48	GTT	0	4.199	0
61	TTA	0	3.551	0
30	CTC	0.002	3.094	0.00312195
9	AGA	0.003	3.02	0.00446512
62	TTC	0.003	2.957	0.00446512
64	TTT	0.006	2.726	0.00872727
7	ACG	0.01	2.585	0.0142222
59	TGG	0.014	2.47	0.0194783
37	GCA	0.021	2.301	0.0285957
18	CAC	0.023	2.28	0.0306667
31	CTG	0.026	2.222	0.0339592
24	CCT	0.029	2.179	0.03712
63	TTG	0.061	1.872	0.076549
16	ATT	0.08	1.75	0.0984615
21	CCA	0.156	1.419	0.188377
47	GTG	0.163	1.396	0.190836
13	ATA	0.164	1.39	0.190836
53	TCA	0.222	1.222	0.253714
55	TCG	0.233	1.192	0.261614
3	AAG	0.238	1.179	0.262621
54	TCC	0.305	1.026	0.330847
46	GTC	0.316	1.002	0.336787
26	CGC	0.321	0.992	0.336787
42	GGC	0.689	0.401	0.711226
27	CGG	0.865	0.17	0.87873
23	CCG	0.879	0.152	0.879
