# Supplementary material for: PreLnc: An Accurate Tool for Predicting lncRNAs Based on Multiple Features
Source: Genes (Basel). 2020 Aug 23;11(9):981. doi: 10.3390/genes11090981 (PMC7563287; doi:10.3390/genes11090981)
Supplement: Supplementary file 1 [file genes-11-00981-s001.zip › manuscript-supplementary/Additional File 3 Table S3 F-measure and Sensitivity on Arabidopsis thaliana Oryza sativa and Zea mays.xlsx]

## Sheet: F-measure on A.thaliana
Features	LR	SVM	RF	DT	KNN（k=1）
1	0.80128	0.72983	0.72121	0.7046	0.69629
2	0.80539	0.74876	0.82216	0.78459	0.707
3	0.93907	0.91493	0.9968	0.99786	0.98517
4	0.9394	0.86422	0.99787	0.9975	0.98626
5	0.94097	0.87815	0.99716	0.99822	0.98626
6	0.94259	0.84683	0.9968	0.99822	0.98554
7	0.94354	0.85898	0.99645	0.99822	0.98554
8	0.93998	0.86722	0.99611	0.99822	0.98554
9	0.93903	0.87227	0.99786	0.99822	0.98554
10	0.93198	0.87344	0.9968	0.99822	0.9859
11	0.93466	0.88185	0.99822	0.99822	0.9859
12	0.93375	0.8817	0.99645	0.99822	0.98554
13	0.93215	0.88565	0.9961	0.99822	0.98483
14	0.94154	0.8133	0.9968	0.99822	0.98304
15	0.9416	0.81791	0.99645	0.99822	0.98268
16	0.94057	0.824	0.99751	0.99822	0.98268
17	0.94238	0.82411	0.9968	0.99713	0.98268
18	0.94168	0.82937	0.99822	0.99785	0.98268
19	0.942	0.83803	0.9968	0.99713	0.98268
20	0.94212	0.84383	0.9978	0.99713	0.98232
21	0.94199	0.84925	0.99718	0.99785	0.98232
22	0.9434	0.85091	0.99295	0.99785	0.98232
23	0.94433	0.85295	0.99437	0.99713	0.98232
24	0.94336	0.85723	0.99715	0.99785	0.98268
25	0.94304	0.85997	0.99716	0.99785	0.98268
26	0.94341	0.86139	0.99668	0.99714	0.98304
27	0.94338	0.86507	0.99727	0.9975	0.98268
28	0.94358	0.8694	0.99761	0.99641	0.98304
29	0.94397	0.87267	0.99753	0.99713	0.98268
30	0.94398	0.8735	0.99813	0.99677	0.98268
31	0.94338	0.87766	0.99875	0.99786	0.98268
32	0.94369	0.8793	0.99664	0.99713	0.98375
33	0.94467	0.88078	0.9994	0.99713	0.98303

## Sheet: Sensitivity on A.thaliana
Features	LR	SVM	RF	DT	KNN（k=1）
1	0.84214	0.70857	0.72571	0.68786	0.695
2	0.84643	0.73143	0.81857	0.77571	0.69
3	0.99929	0.84571	1	0.99786	0.99571
4	1	0.765	1	0.99857	0.99857
5	1	0.78714	1	0.99857	0.99857
6	1	0.73857	1	0.99857	0.99714
7	1	0.75714	1	0.99857	0.99714
8	0.99714	0.77	0.99929	0.99857	0.99714
9	0.99714	0.77786	1	0.99857	0.99714
10	0.98929	0.78071	1	0.99857	0.99786
11	0.99143	0.79357	1	0.99857	0.99786
12	0.98143	0.79286	1	0.99857	0.99714
13	0.98786	0.79929	0.99929	0.99857	0.99571
14	0.99357	0.69143	1	0.99857	0.99286
15	0.99357	0.69786	1	0.99857	0.99214
16	0.99286	0.70714	1	0.99857	0.99214
17	0.99714	0.70714	0.99929	0.99786	0.99214
18	0.99643	0.715	1	0.99643	0.99214
19	0.99643	0.72786	1	0.99786	0.99214
20	0.99714	0.73643	1	0.99643	0.99143
21	0.99571	0.745	0.99929	0.99786	0.99143
22	0.99786	0.74714	1	0.99786	0.99143
23	0.99714	0.75071	1	0.99786	0.99143
24	0.99714	0.75714	0.99857	0.99643	0.99214
25	0.99786	0.76143	1	0.99643	0.99214
26	0.99786	0.76357	0.99929	0.99643	0.99286
27	0.99786	0.77	0.99857	0.99714	0.99214
28	0.99714	0.77643	0.99857	0.99714	0.99286
29	0.99714	0.78143	0.99857	0.99714	0.99214
30	0.99643	0.78286	0.99929	0.99643	0.99214
31	0.99786	0.78929	0.99929	0.99643	0.99214
32	0.99786	0.79214	0.99929	0.995	0.99429
33	0.99929	0.79429	0.99929	0.99714	0.99286

## Sheet: F-measure on O.sativa
Features	LR	SVM	RF	DT	KNN（k=1）
1	0.83351	0.83074	0.81628	0.82034	0.78664
2	0.83922	0.83904	0.82377	0.80279	0.80951
3	0.85768	0.94554	0.9992	0.9994	0.98503
4	0.86026	0.92997	0.9996	0.9994	0.98563
5	0.85956	0.9359	0.999	0.9994	0.98563
6	0.85857	0.91145	0.9992	0.9988	0.98503
7	0.85572	0.91316	0.9992	0.9992	0.98503
8	0.86017	0.91835	0.9986	0.999	0.98503
9	0.85937	0.91994	0.9992	0.9992	0.98503
10	0.8593	0.92278	0.9992	0.9988	0.98503
11	0.84212	0.92838	0.9994	0.999	0.98503
12	0.84369	0.92884	0.9982	0.9992	0.98503
13	0.84277	0.93208	0.9986	0.9992	0.98503
14	0.84952	0.88	0.99658	0.9988	0.98149
15	0.84849	0.88503	0.997	0.9986	0.98149
16	0.85526	0.89029	0.9988	0.9988	0.98149
17	0.8516	0.89227	0.9988	0.999	0.98149
18	0.85503	0.89448	0.998	0.9986	0.98149
19	0.8608	0.89667	0.99759	0.9992	0.98149
20	0.86056	0.89615	0.99679	0.999	0.98169
21	0.85961	0.89688	0.99618	0.999	0.98149
22	0.86026	0.90056	0.99599	0.999	0.98149
23	0.85974	0.90154	0.99618	0.9994	0.98149
24	0.85808	0.90348	0.99733	0.999	0.98169
25	0.85859	0.9018	0.99579	0.999	0.98149
26	0.86243	0.90277	0.9976	0.999	0.98128
27	0.86073	0.90541	0.99678	0.9994	0.98128
28	0.85869	0.90619	0.99499	0.999	0.98128
29	0.86082	0.90859	0.99699	0.9992	0.98128
30	0.86004	0.91118	0.99497	0.9992	0.98128
31	0.85955	0.91473	0.99458	0.9992	0.98128
32	0.85916	0.91522	0.99898	0.9992	0.98128
33	0.85818	0.91758	0.99973	0.9992	0.98128

## Sheet: Sensitivity on O.sativa
Features	LR	SVM	RF	DT	KNN（k=1）
1	0.8828	0.7736	0.8088	0.7968	0.7768
2	0.8848	0.78	0.7896	0.7984	0.8076
3	0.9228	0.8972	1	0.9996	0.996
4	0.9276	0.8696	1	0.9988	0.9968
5	0.9272	0.88	1	0.9996	0.9968
6	0.926	0.838	0.9992	0.9984	0.9956
7	0.9212	0.8408	0.9996	0.9992	0.9956
8	0.918	0.8496	0.9992	0.9988	0.9956
9	0.9164	0.8524	0.9992	0.9996	0.9956
10	0.9088	0.8572	1	0.9988	0.9956
11	0.8488	0.8676	0.9992	0.9988	0.9956
12	0.8632	0.8684	0.9996	0.9984	0.9956
13	0.8524	0.874	0.9968	0.9988	0.9956
14	0.8556	0.7864	0.998	0.9988	0.9928
15	0.8536	0.7944	0.9944	0.9984	0.9928
16	0.8596	0.8032	1	0.9996	0.9928
17	0.8588	0.8064	0.9968	0.9996	0.9928
18	0.8596	0.81	0.9964	0.9988	0.9928
19	0.8676	0.8136	0.9968	0.9988	0.9928
20	0.8648	0.8128	0.9964	0.9988	0.9932
21	0.8684	0.814	0.9936	0.9996	0.9928
22	0.8648	0.82	0.9944	0.9992	0.9928
23	0.866	0.8216	0.9956	0.9996	0.9928
24	0.8656	0.8248	0.9908	0.9992	0.9932
25	0.8652	0.8224	0.9968	0.9992	0.9928
26	0.8696	0.824	0.9928	0.9996	0.9924
27	0.8652	0.8284	0.9944	0.9992	0.9924
28	0.8664	0.83	0.9928	1	0.9924
29	0.8644	0.834	0.9908	1	0.9924
30	0.8684	0.8384	0.9892	0.9992	0.9924
31	0.8676	0.8444	0.992	0.9988	0.9924
32	0.8668	0.8452	0.9872	0.9992	0.9924
33	0.8628	0.8492	0.9868	0.9984	0.9924

## Sheet: F-measure on Z.mays
Features	LR	SVM	RF	DT	KNN（k=1）
1	0.84626	0.82049	0.81445	0.81054	0.75721
2	0.8504	0.83043	0.85023	0.82117	0.80769
3	0.98346	0.9834	0.99927	0.99993	0.99561
4	0.98359	0.96687	0.99987	0.99987	0.99554
5	0.98721	0.97125	0.99967	0.99987	0.99554
6	0.97177	0.95338	0.99987	0.99993	0.99567
7	0.97342	0.95598	0.9994	0.99987	0.99567
8	0.97823	0.96063	0.9992	0.99993	0.99567
9	0.98102	0.96259	0.99953	0.99987	0.99567
10	0.98077	0.96376	0.9994	0.99987	0.99567
11	0.98572	0.96744	0.9996	0.99993	0.99567
12	0.98269	0.96873	0.99927	0.99967	0.99567
13	0.98585	0.97045	0.99907	0.99987	0.99567
14	0.98768	0.92905	0.99913	0.99987	0.99554
15	0.98873	0.93496	0.99933	0.99987	0.99554
16	0.98919	0.93818	0.99953	0.9998	0.99554
17	0.99053	0.94022	0.99953	0.99987	0.99554
18	0.99118	0.94305	0.99947	0.9998	0.99554
19	0.99092	0.94605	0.99933	0.99993	0.99554
20	0.99132	0.94711	0.99947	0.99987	0.99554
21	0.99105	0.94671	0.99907	0.99987	0.99554
22	0.99178	0.94879	0.9992	0.99967	0.99554
23	0.99185	0.95066	0.99893	0.99987	0.99554
24	0.99204	0.95179	0.99933	0.99987	0.99554
25	0.99231	0.95243	0.99933	0.99973	0.99554
26	0.99284	0.95485	0.99933	0.99987	0.99554
27	0.99257	0.95625	0.99907	0.99987	0.99554
28	0.99369	0.95698	0.99907	0.99973	0.99554
29	0.99297	0.95878	0.999	0.99993	0.99554
30	0.9935	0.95979	0.99894	0.99993	0.99554
31	0.99343	0.96088	0.999	0.99987	0.99554
32	0.99363	0.96138	0.99854	0.99967	0.99554
33	0.99356	0.96225	0.99867	0.99993	0.99554

## Sheet: Sensitivity on Z.mays
Features	LR	SVM	RF	DT	KNN（k=1）
1	0.90067	0.832	0.84173	0.8204	0.74453
2	0.90467	0.8496	0.846	0.8232	0.79813
3	0.9976	0.96773	0.99973	0.99987	0.99773
4	0.99773	0.93667	1	0.99987	0.9976
5	0.9976	0.94493	1	1	0.9976
6	0.97973	0.91227	1	1	0.99773
7	0.9828	0.91667	1	0.99987	0.99773
8	0.98827	0.92507	0.99987	1	0.99773
9	0.9888	0.9288	0.99987	0.99987	0.99773
10	0.98867	0.93093	1	0.99987	0.99773
11	0.99373	0.93773	1	0.9996	0.99773
12	0.99093	0.94013	1	0.99987	0.99773
13	0.99253	0.94333	0.99987	0.9996	0.99773
14	0.99387	0.86907	0.9992	0.9996	0.9976
15	0.99467	0.87933	0.99987	0.9996	0.9976
16	0.99413	0.88493	0.99987	1	0.9976
17	0.99613	0.88853	0.99973	1	0.9976
18	0.9968	0.8936	0.9996	0.9996	0.9976
19	0.99693	0.89893	1	0.99987	0.9976
20	0.9964	0.9008	0.99973	1	0.9976
21	0.9968	0.90013	0.99973	0.99947	0.9976
22	0.99747	0.90387	0.99973	0.99947	0.9976
23	0.99747	0.9072	0.9996	0.99947	0.9976
24	0.9972	0.9092	0.99973	1	0.9976
25	0.99707	0.9104	0.99947	0.9996	0.9976
26	0.99747	0.9148	0.9996	0.9996	0.9976
27	0.99733	0.91733	0.9996	0.99987	0.9976
28	0.99787	0.91867	0.99987	0.99947	0.9976
29	0.998	0.922	0.99987	0.99987	0.9976
30	0.99787	0.92387	0.99973	1	0.9976
31	0.998	0.92587	0.99907	1	0.9976
32	0.99787	0.9268	0.9996	0.99987	0.9976
33	0.998	0.92853	0.9996	0.99947	0.9976
