# Supplementary material for: PreLnc: An Accurate Tool for Predicting lncRNAs Based on Multiple Features
Source: Genes (Basel). 2020 Aug 23;11(9):981. doi: 10.3390/genes11090981 (PMC7563287; doi:10.3390/genes11090981)
Supplement: Supplementary file 1 [file genes-11-00981-s001.zip › manuscript-supplementary/Additional File 2 Table S2 F-measure and Sensitivity on Humans Mice and Cows.xlsx]

## Sheet: Table S2-1 F-measure on Humans
Features	LR	SVM	RF	DT	KNN（k=1）
1	0.82271	0.82364	0.81987	0.81917	0.75971
2	0.82746	0.82566	0.7771	0.76348	0.76596
3	0.84328	0.84301	0.82136	0.78322	0.78347
4	0.89291	0.88479	0.891	0.85701	0.85608
5	0.89293	0.88687	0.89525	0.8609	0.85279
6	0.8906	0.88564	0.89761	0.85728	0.85087
7	0.89466	0.87176	0.90051	0.86236	0.83485
8	0.89918	0.86597	0.90177	0.86844	0.83241
9	0.90436	0.86657	0.90727	0.87427	0.83813
10	0.90351	0.86962	0.90759	0.87576	0.84034
11	0.90413	0.87149	0.90875	0.87472	0.84116
12	0.90343	0.607	0.90986	0.87632	0.8475
13	0.90343	0.61221	0.90883	0.87606	0.84759
14	0.90513	0.6173	0.90874	0.8726	0.84751
15	0.90371	0.62206	0.90745	0.87346	0.84764
16	0.90372	0.62773	0.9068	0.87267	0.84728
17	0.9036	0.63635	0.90735	0.87196	0.84733
18	0.90251	0.6439	0.90958	0.87085	0.84713
19	0.91316	0.65215	0.91738	0.88542	0.85035
20	0.91314	0.65721	0.91503	0.88455	0.85085
21	0.91309	0.66113	0.9138	0.88331	0.85052
22	0.9143	0.66544	0.9158	0.88075	0.85024
23	0.91324	0.67126	0.91385	0.88335	0.84997
24	0.91415	0.6765	0.91635	0.88196	0.84997

## Sheet: TableS2-2 Sensitivity on Humans
Features	LR	SVM	RF	DT	KNN（k=1）
1	0.84692	0.85342	0.82617	0.82475	0.76817
2	0.85308	0.84108	0.7675	0.76558	0.76925
3	0.86075	0.85067	0.81517	0.79442	0.78808
4	0.92675	0.92375	0.89592	0.85392	0.85808
5	0.92683	0.91733	0.90008	0.85708	0.85725
6	0.9205	0.91608	0.9005	0.85167	0.85833
7	0.92192	0.88408	0.90325	0.86175	0.842
8	0.92725	0.86658	0.90833	0.8635	0.83658
9	0.93517	0.86008	0.91483	0.87158	0.83867
10	0.93458	0.86692	0.912	0.87192	0.843
11	0.93258	0.87092	0.91442	0.87042	0.845
12	0.93333	0.46425	0.91542	0.87492	0.85767
13	0.93467	0.46992	0.91542	0.8725	0.85783
14	0.93383	0.47592	0.91533	0.87467	0.8575
15	0.933	0.48167	0.90983	0.87233	0.85742
16	0.93333	0.488	0.91492	0.872	0.85708
17	0.93208	0.49825	0.9145	0.86517	0.85742
18	0.93242	0.50717	0.90742	0.86958	0.85708
19	0.939	0.51575	0.92058	0.88275	0.86225
20	0.93875	0.52192	0.91667	0.884	0.86283
21	0.9385	0.52683	0.91883	0.882	0.86225
22	0.9385	0.53217	0.91558	0.88208	0.862
23	0.938	0.53942	0.91825	0.88083	0.86175
24	0.93967	0.54617	0.91875	0.88017	0.86183

## Sheet: Table S2-3 F-measure on Mice
Features	LR	SVM	RF	DT	KNN（k=1）
1	0.82067	0.81522	0.81522	0.81394	0.74292
2	0.82423	0.81605	0.76364	0.75099	0.75362
3	0.84192	0.83917	0.82781	0.78843	0.79029
4	0.90484	0.89227	0.90654	0.87428	0.8734
5	0.90513	0.8952	0.90784	0.87285	0.87091
6	0.90215	0.89622	0.90828	0.87287	0.86511
7	0.90648	0.88432	0.90756	0.87813	0.85983
8	0.9086	0.87496	0.91205	0.88352	0.85734
9	0.91234	0.87314	0.91531	0.88536	0.86145
10	0.91094	0.87682	0.91641	0.88723	0.86241
11	0.91474	0.87928	0.91521	0.88527	0.8633
12	0.91068	0.48085	0.91439	0.88418	0.86736
13	0.91053	0.49827	0.91586	0.88383	0.86727
14	0.90981	0.51349	0.91414	0.87993	0.86728
15	0.91072	0.52687	0.91714	0.88135	0.86667
16	0.91101	0.53642	0.91506	0.88388	0.86693
17	0.91191	0.54848	0.91507	0.88218	0.86648
18	0.91206	0.55891	0.9174	0.88204	0.86709
19	0.91947	0.56986	0.91993	0.89195	0.86898
20	0.92004	0.57906	0.92555	0.88945	0.86887
21	0.92083	0.58823	0.92134	0.89058	0.8689
22	0.92033	0.5943	0.92115	0.88978	0.86899
23	0.92106	0.60178	0.91979	0.89041	0.86895
24	0.92147	0.60913	0.91686	0.89258	0.86902

## Sheet: Table S2-4 Sensitivity on Mice
Features	LR	SVM	RF	DT	KNN（k=1）
1	0.84323	0.80908	0.80938	0.81077	0.74062
2	0.84523	0.80738	0.75154	0.75338	0.75723
3	0.85015	0.83338	0.814	0.79108	0.78846
4	0.93292	0.91677	0.90738	0.87077	0.87246
5	0.93677	0.91554	0.90831	0.86923	0.87631
6	0.93092	0.91631	0.90662	0.87369	0.87108
7	0.934	0.88385	0.90769	0.87446	0.86985
8	0.932	0.86046	0.90785	0.88108	0.86062
9	0.93677	0.84954	0.91862	0.882	0.86123
10	0.93569	0.85723	0.918	0.88323	0.86308
11	0.93877	0.86246	0.91585	0.88138	0.86538
12	0.94231	0.32877	0.91677	0.88138	0.87262
13	0.93831	0.34523	0.91708	0.88308	0.87246
14	0.94077	0.35985	0.91462	0.87954	0.87246
15	0.94154	0.37292	0.91231	0.87477	0.87138
16	0.93954	0.38246	0.91615	0.87846	0.87185
17	0.94123	0.39508	0.91862	0.87831	0.87138
18	0.94138	0.40615	0.91631	0.87923	0.872
19	0.94338	0.41692	0.92	0.89338	0.87477
20	0.94646	0.42662	0.91954	0.89354	0.87446
21	0.94492	0.43615	0.91892	0.88969	0.87523
22	0.94692	0.44323	0.91892	0.89046	0.87538
23	0.94662	0.45169	0.91815	0.88692	0.87554
24	0.94723	0.46	0.92062	0.89031	0.87508

## Sheet: Table S2-5 F-measure on Cows
Features	LR	SVM	RF	DT	KNN（k=1）
1	0.81989	0.80948	0.80896	0.81035	0.69747
2	0.83438	0.8379	0.81856	0.78761	0.79159
3	0.89679	0.91314	0.89751	0.87575	0.87996
4	0.90101	0.84932	0.93649	0.91859	0.83701
5	0.9065	0.84201	0.93961	0.9107	0.83792
6	0.89708	0.8439	0.94203	0.91118	0.83176
7	0.91186	0.78175	0.94372	0.90973	0.84823
8	0.91781	0.7661	0.94271	0.91515	0.85262
9	0.924	0.74533	0.94062	0.92111	0.84957
10	0.92119	0.75809	0.94146	0.91672	0.84997
11	0.92184	0.76613	0.94346	0.92242	0.85026
12	0.92172	0.6737	0.94012	0.91796	0.86425
13	0.91866	0.67415	0.94227	0.92112	0.86425
14	0.91755	0.67461	0.94516	0.91691	0.86425
15	0.92279	0.67393	0.93927	0.91498	0.86467
16	0.92337	0.67509	0.94199	0.91532	0.86467
17	0.92201	0.67602	0.93812	0.91633	0.86467
18	0.91841	0.67718	0.94321	0.91299	0.86408
19	0.92436	0.67741	0.94393	0.91986	0.86467
20	0.9277	0.67742	0.94723	0.91131	0.86467
21	0.92791	0.67696	0.94168	0.91511	0.86412
22	0.92659	0.67696	0.93645	0.91582	0.86467
23	0.93018	0.67743	0.94331	0.92124	0.86467
24	0.93101	0.67767	0.94479	0.9137	0.86467

## Sheet: Table S2-6 Sensitivity on Cows
Features	LR	SVM	RF	DT	KNN（k=1）
1	0.824	0.767	0.778	0.777	0.683
2	0.833	0.82	0.801	0.787	0.786
3	0.887	0.906	0.897	0.866	0.889
4	0.922	0.834	0.941	0.917	0.846
5	0.931	0.821	0.931	0.916	0.84
6	0.929	0.825	0.936	0.908	0.832
7	0.933	0.693	0.939	0.916	0.847
8	0.944	0.664	0.94	0.916	0.855
9	0.947	0.634	0.947	0.919	0.846
10	0.945	0.654	0.941	0.925	0.846
11	0.946	0.666	0.938	0.919	0.848
12	0.945	0.997	0.938	0.919	0.864
13	0.943	0.997	0.944	0.92	0.864
14	0.94	0.997	0.943	0.916	0.864
15	0.942	0.995	0.944	0.919	0.864
16	0.943	0.995	0.94	0.922	0.864
17	0.942	0.995	0.947	0.918	0.864
18	0.938	0.995	0.943	0.915	0.863
19	0.939	0.994	0.939	0.92	0.864
20	0.944	0.992	0.943	0.909	0.864
21	0.945	0.991	0.946	0.91	0.863
22	0.945	0.991	0.939	0.908	0.864
23	0.947	0.991	0.935	0.92	0.864
24	0.947	0.991	0.953	0.914	0.864
